# Supplementary material for: circEPSTI1 regulates ovarian cancer progression via decoying miR‐942
Source: J Cell Mol Med. 2019 Mar 19;23(5):3597–602. doi: 10.1111/jcmm.14260 (PMC6484424; doi:10.1111/jcmm.14260)
Supplement: Supplementary file 1 [file JCMM-23-3597-s001.xlsx]

## Sheet: Sheet1
The sequences of siRNAs used in this study
siRNA	Species	Sequences
si-NC	Human	UUCUCCGAACGUGUCACGUTT
si-circEPSTI1	Human	GCAAUACACAAGUGCAUACTT
Primer sequences for qRT-PCRs used in this study
Construct	Species	Direction	Sequence (5' - 3')
circEPSTI1	Human	Forward	AAGCTGAAGAAGCTGAACTC
		Reverse	GTGTATGCACTTGTGTATTGC
U6	Human	Forward	CTCGCTTCGGCAGCACA
		Reverse	AACGCTTCACGAATTTGCGT
β-actin	Human	Forward	AGCGAGCATCCCCCAAAGTT
		Reverse	GGGCACGAAGGCTCATCATT
GAPDH	Human	Forward	GGAGCGAGATCCCTCCAAAAT
		Reverse	GGCTGTTGTCATACTTCTCATGG
EPSTI1	Human	Forward	GACAGAAGTGCCTGTCAAAGTG
		Reverse	GCCGTTTCAGTTCCAGTAATTC
